# Supplementary material for: Real-Time Translocation and Function of PKCβII Isoform in Response to Nociceptive Signaling via the TRPV1 Pain Receptor
Source: Pharmaceuticals (Basel). 2011 Nov 11;4(11):1503–17. doi: 10.3390/ph4111503 (PMC4060137; doi:10.3390/ph4111503)
Supplement: Supplementary File 1: — ZIP-Document (ZIP, 3050 KB) [file pharmaceuticals-04-01503-s001.zip]

Archive with 7 entries (6 files):
- Mandadi etal Supplementary data/
- Mandadi etal Supplementary data/pharmaceuticals-10602-supplementary-videos legends.docx
- Mandadi etal Supplementary data/Thumbs.db
- Mandadi etal Supplementary data/Video 001 Capsaicin response in DRG neuron.wmv
- Mandadi etal Supplementary data/Video 002 PMA response in DRG neuron.wmv
- Mandadi etal Supplementary data/Video 003 Capsaicin response in CHO cell.wmv
- Mandadi etal Supplementary data/Video 004 PMA response in CHO cell.wmv
